# Supplementary material for: Striatal Dopamine D2/D3 Receptor Availability Is Associated with Executive Function in Healthy Controls but Not Methamphetamine Users
Source: PLoS One. 2015 Dec 14;10(12):e0143510. doi: 10.1371/journal.pone.0143510 (PMC4699455; doi:10.1371/journal.pone.0143510)
Supplement: S1 Data — (XLSX) [file pone.0143510.s001.xlsx]

## Sheet: Paper data
SubjectID	Group	Age	Sex	Ethnicity	Race	Years_of_Education	MA_used_days_in_last_30	Years_heavy_MA_use	Grams_MA_used_last_week	Cigarette_Smoker	FTND	Years_Smoking	CigPerDay	Days_between_measures	WCST_CategoriesAchieved	WCST_Trials	WCST_Correct	WCST_Errors	WCST_PersevResp	WCST_PersevErrors	WCST_NonPersevErrors	WCST_PctPersevError	WCST_NumToCompleteFirst	WCST_PctConceptLevResp	WCST_FailMain	WCST_LearnScore	Hippocampus	Midbrain	Amygdala	ACC	Insula	Thalamus	GlobusPallidus	lOFC	mOFC	LimbicStriatum	AssociativeStriatum	SensorimotorStriatum	WholeStriatum	NonPersev_errors_proportion	Persev_errors_proportion
5279	Control	24	Female	White	White	16	-9999	-9999	-9999	No	-9999	-9999	-9999	13	6	78	65	13	16	11	2	14	10	77	0	-1.82	1.04	1.519	2.413	0.523	1.174	2.405	10.89	0.478	0.529	22.274	24.3404	26.404	24.5568	0.025641	0.141026
8209	Control	32	Male	Native American	Native American	18	-9999	-9999	-9999	No	-9999	-9999	-9999	488	6	76	68	8	7	6	2	8	11	88	0	-1.26	0.734	1.33	2.303	0.576	1.21	2.386	12.015	0.343	0.547	19.433	23.53	23.798	22.88	0.0263158	0.0789474
8249	Control	19	Female	Hispanic	White	13	-9999	-9999	-9999	No	-9999	-9999	-9999	42	6	98	80	18	17	10	8	10	13	72	1	1.42	1.098	1.166	2.462	0.778	1.67	2.413	11.869	0.725	0.816	18.828	23.53	25.98	23.46	0.0816327	0.102041
5296	Control	24	Female	Hispanic	White	12	-9999	-9999	-9999	No	-9999	-9999	-9999	21	6	75	65	10	6	6	4	8	11	87	0	-2	1.253	1.394	2.325	0.55	1.408	2.56	12.803	0.319	0.454	19.322	22.11	26.557	22.95	0.0533333	0.08
8211	Control	35	Male	White	White	16	-9999	-9999	-9999	No	-9999	-9999	-9999	337	6	70	64	6	4	4	2	6	11	91	0	0.15	1.015	1.334	2.385	0.635	1.517	2.299	10.719	0.5	0.568	17.772	22.15	23.543	21.76	0.0285714	0.0571429
5275	Control	46	Male	White	White	16	-9999	-9999	-9999	No	-9999	-9999	-9999	12	6	88	70	18	12	9	9	10	11	74	0	0	0.727	1.144	2.158	0.521	1.103	1.876	9.519	0.345	0.327	16.007	19.2591	21.277	19.3576	0.102273	0.102273
8456	Control	39	Male	White	White	14	-9999	-9999	-9999	No	-9999	-9999	-9999	2	6	71	62	9	4	4	5	6	11	86	0	0	0.869	1.076	2.126	0.37	0.881	1.871	10.427	0.322	0.422	17.861	18.05	22.274	19.37	0.0704225	0.056338
8344	Control	31	Female	White	White	16	-9999	-9999	-9999	Yes	2	15	15	1	6	70	62	8	4	4	4	6	11	87	0	0	1.174	1.492	2.788	0.676	1.473	2.609	14.08	0.479	0.673	21.339	25.81	29.425	26.19	0.0571429	0.0571429
8403	Control	28	Female	Asian	Asian	16	-9999	-9999	-9999	Yes	1	7	9	0	6	70	62	8	4	4	4	6	12	89	0	1.67	1.041	1.514	2.574	0.707	1.621	2.228	11.439	0.6	0.892	17.718	21.33	25.098	21.96	0.0571429	0.0571429
8396	Control	30	Male	White	White	16	-9999	-9999	-9999	Yes	3	3	10	19	6	68	63	5	3	3	2	4	11	93	0	1.82	1.069	1.284	2.142	0.545	1.265	1.915	11.947	0.373	0.666	19.639	20.42	23.014	21.17	0.0294118	0.0441176
8340	Control	36	Male	Hispanic	White	12	-9999	-9999	-9999	Yes	0	15	8	1	6	93	77	16	7	7	9	8	11	78	1	-3.4	1.319	1.654	2.896	0.634	1.374	2.213	10.846	0.496	0.787	21.286	19.44	22.361	20.8	0.0967742	0.0752688
8371	Control	45	Female	White	White	16	-9999	-9999	-9999	Yes	3	8	10	7	6	126	88	38	30	24	14	19	13	57	1	1.54	0.822	1.509	2.088	0.599	1.461	2.048	11.349	0.444	0.695	18.802	19.79	22.428	20.57	0.111111	0.190476
8334	Control	39	Female	Asian	Asian	16	-9999	-9999	-9999	Yes	4	23	9	3	6	85	67	18	9	9	9	11	12	76	1	1.52	1.054	1.458	2.3	0.699	1.42	2.355	10.937	0.488	0.57	16.85	17.87	19.899	18.38	0.105882	0.105882
8431	Control	45	Male	White	White	13	-9999	-9999	-9999	Yes	6	30	10	7	6	98	82	16	8	5	11	5	11	80	0	-1.71	0.724	1.1	2.009	0.624	1.299	1.848	9.836	0.275	0.457	15.507	17.61	18.695	17.62	0.112245	0.0510204
8457	Control	42	Male	White	White	10	-9999	-9999	-9999	Yes	3	20	20	1	6	107	77	30	17	17	13	16	11	66	0	-5.1	0.581	0.972	1.701	0.312	1.005	1.481	9.669	0.126	0.257	12.804	15.56	17.865	15.85	0.121495	0.158879
8459	Control	49	Male	Hispanic	White	13	-9999	-9999	-9999	Yes	5	35	20	2	6	70	63	7	4	4	3	6	11	90	0	0	0.684	0.996	1.653	0.285	0.504	1.454	8.053	0.148	0.246	12.758	14.72	15.823	14.77	0.0428571	0.0571429
8420	Control	40	Male	White	White	12	-9999	-9999	-9999	Yes	3	5	10	16	6	117	85	32	16	16	16	14	11	67	0	-1.26	0.712	1.047	1.991	0.434	1.005	1.715	8.18	0.308	0.488	14.265	14.62	15.714	14.93	0.136752	0.136752
8450	Control	51	Male	White	White	12	-9999	-9999	-9999	Yes	8	32	20	44	6	92	72	20	11	10	10	11	18	74	1	3.74	0.626	0.779	1.287	0.205	0.52	1.144	6.921	0.234	0.339	11.645	9.9	11.598	10.76	0.108696	0.108696
8384	MA	19	Female	Hispanic	White	11	5	-9999	1	No	-9999	-9999	-9999	1	6	125	79	46	30	29	17	23	10	54	0	-4.62	0.936	1.083	2.048	0.594	1.38	2.181	11.22	0.539	0.698	17.2	20.48	22.256	20.86	0.136	0.232
5317	MA	24	Female	White	White	14	28	3	2.5	No	-9999	-9999	-9999	1	6	70	63	7	4	4	3	6	12	90	0	1.67	1.118	1.011	2.436	0.672	1.605	2.14	12.613	0.52	0.629	19.566	20.21	23.911	21.61	0.0428571	0.0571429
8366	MA	31	Female	White	White	12	26	3	2	No	-9999	-9999	-9999	1	6	70	62	8	4	4	4	6	11	87	0	0	0.739	1.136	2.032	0.377	0.925	1.645	9.493	0.174	0.311	15.418	18.14	19.277	18	0.0571429	0.0571429
8238	MA	41	Male	White	White	12	28	7	1	No	-9999	-9999	-9999	415	6	107	81	26	14	14	12	13	11	67	1	-1.26	0.638	0.846	1.981	0.467	0.995	1.937	9.446	0.354	0.433	16.597	18.5	20.743	18.52	0.11215	0.130841
5299	MA	31	Female	White	White	11	26	16	1	Yes	5	22	11	11	4	129	78	50	20	19	31	15	18	51	2	-2.54	0.964	1.61	2.337	0.935	1.712	2.793	11.607	0.671	0.622	16.778	22.47	23.727	21.93	0.24031	0.147287
5285	MA	33	Male	White	White	14	5	2	0.5	Yes	1	2.5	4	1	6	70	63	7	4	4	3	6	11	90	0	0.15	1.007	1.105	2.407	0.613	1.286	2.404	11.275	0.51	0.763	16.043	18.94	21.349	19.23	0.0428571	0.0571429
5309	MA	33	Male	Other	Other	11	7	2	3.5	Yes	2	17	10	1	6	78	65	13	11	8	5	10	11	83	0	-2.8	0.938	1.362	2.189	0.663	1.256	1.952	10.167	0.526	0.585	16.211	18.54	20.213	18.74	0.0641026	0.102564
8287	MA	25	Female	Hispanic	White	14	30	2	2	Yes	0	5	3	1	6	70	61	9	5	5	4	7	13	86	0	2.8	0.866	1.568	2.699	0.689	1.381	2.099	11.047	0.531	0.663	17.603	18.2591	20.423	18.8875	0.0571429	0.0714286
8263	MA	31	Male	White	White	12	15	13	3	Yes	5	16	20	1	6	93	70	23	11	11	12	12	17	69	0	0.2	0.861	1.42	2.321	0.749	1.305	2.156	11.545	0.577	0.592	16.936	19.02	19.915	18.75	0.129032	0.11828
8379	MA	35	Female	Asian	Asian	15	30	4	2.5	Yes	0	6	5	1	6	122	92	30	16	13	17	11	12	71	2	0	0.949	1.354	2.098	0.562	1.227	2.017	9.532	0.364	0.552	15.023	17.38	18.881	17.21	0.139344	0.106557
5295	MA	34	Male	White	White	12	15	8	5	Yes	9	23	40	3	4	128	67	61	33	29	32	23	12	39	1	-0.62	0.943	1.249	2.545	0.457	0.937	2.008	11.113	0.382	0.679	17.469	17.53	20.335	18.51	0.25	0.226562
8294	MA	28	Female	White	White	11	27	5	2	Yes	5	10	10	1	3	128	78	50	48	34	16	27	11	48	1	-17.8	0.904	1.484	2.212	0.578	1.277	2.027	10.681	0.469	0.387	15.26	17.31	18.547	16.81	0.125	0.265625
5287	MA	22	Male	Hispanic	White	12	25	0.5	0.31	Yes	5	10	4	1	6	92	79	13	11	10	3	11	10	85	1	-2.86	1.228	1.17	2.385	0.67	1.67	1.917	11.617	0.676	0.883	17.031	17.49	21.63	16.61	0.0326087	0.108696
8397	MA	43	Male	Asian	Asian	16	25	23	1	Yes	0	28	3	1	6	105	81	24	13	13	11	12	19	76	2	6.4	0.594	1.027	1.537	0.267	0.733	1.53	8.967	0.143	0.347	12.898	15.55	17.648	15.64	0.104762	0.12381
8306	MA	35	Male	White	White	12	20	15	1	Yes	2	18	5	1	6	74	65	9	4	4	5	5	11	85	0	-1.93	0.718	0.862	1.875	0.382	0.894	1.822	9.318	0.168	0.292	13.872	14.84	16.32	14.94	0.0675676	0.0540541
8241	MA	46	Male	Hispanic	White	11	30	21	14.5	Yes	6	34	35	2	6	121	96	25	16	14	11	12	11	75	3	0	0.631	1	1.715	0.501	1.146	1.916	9.557	0.293	0.408	13.197	14.12	16.588	14.46	0.0909091	0.115702
5318	MA	39	Male	White	White	12	28	24	6	Yes	1	26	10	2	6	109	89	20	7	7	13	6	25	79	3	2.18	0.69	0.928	1.823	0.34	0.758	1.527	8.398	0.12	0.309	12.187	12.87	15.629	13.66	0.119266	0.0642202
8293	MA	46	Female	White	White	14	25	10	1	Yes	2	25	10	6	6	77	68	9	5	5	4	6	11	83	0	-2.39	0.654	0.835	1.357	0.362	0.825	1.291	7.362	0.136	0.238	10.181	11.74	12.444	11.78	0.0519481	0.0649351
